# Supplementary material for: The Association between Coffee Consumption and Risk of Colorectal Cancer in a Korean Population
Source: Nutrients. 2021 Aug 11;13(8):2753. doi: 10.3390/nu13082753 (PMC8400085; doi:10.3390/nu13082753)
Supplement: Supplementary file 1 [file nutrients-13-02753-s001.zip]

Archive with 1 entries (1 files):
- modified_nutrients-1304506 - supple.pdf
